# Supplementary material for: Host-Specific Interplay between Foot-and-Mouth Disease Virus 3D Polymerase and the Type-I Interferon Pathway
Source: Viruses. 2023 Mar 1;15(3):666. doi: 10.3390/v15030666 (PMC10054395; doi:10.3390/v15030666)
Supplement: Supplementary file 1 [file viruses-15-00666-s001.zip]

Archive with 5 entries (5 files):
- Figure S1-NanoLuciferase screenings against bovine library.pdf
- Figure S2-NanoLuciferase screenings against swine library.pdf
- Figure S3-GST Pull-down analysis on PPI between FMDV 3D and cattle, sheep, and goat protein libraries.pptx
- Table S1-primers used for viral sequences amplification.xlsx
- Table S2-IFN pathway proteins Genbank references.xlsx
