# Supplementary material for: Host-Specific Interplay between Foot-and-Mouth Disease Virus 3D Polymerase and the Type-I Interferon Pathway
Source: Viruses. 2023 Mar 1;15(3):666. doi: 10.3390/v15030666 (PMC10054395; doi:10.3390/v15030666)
Supplement: Supplementary file 1 [file viruses-15-00666-s001.zip › Table S1-primers used for viral sequences amplification.xlsx]

## Sheet: Sheet1
	FMDV O/FRA/1/2001 Clone 2.2 amplified coding region	Forward primer sequence	Reverse primer sequence
	Labpro	GGGGACAACTTTGTACAAGAAAGTTGGTCTGAGTCGTTTCTGAACCTTTG	CCAACTTTCTTGTACAAAGTTGTCCCC
	Lbpro	GGGGACAACTTTGTACAAAAAAGTTGGCATGGAGTTCACACTTCACAACGGTG	CCAACTTTCTTGTACAAAGTTGTCCCC
	VP4	GGGGACAACTTTGTACAAAAAAGTTGGCGGCGCCGGGCAATCCAGCCCGG	GGGGACAACTTTGTACAAGAAAGTTGGAGCAAGAAGAGCGCCGAAAAGACC
	VP2	GGGGACAACTTTGTACAAAAAAGTTGGCGACAAGAAAACCGAGGAGACCAC	GGGGACAACTTTGTACAAGAAAGTTGGTTCCTTAGAAGGGAACTCACCC
	VP3	GGGGACAACTTTGTACAAAAAAGTTGGCGGGATCTTCCCCGTGGCATGTAG	GGGGACAACTTTGTACAAGAAAGTTGGCTGCGTGCGAGCGTCAACTGGC
	VP1	GGGGACAACTTTGTACAAAAAAGTTGGCACCACCTCCGCAGGTGAGTCGG	GGGGACAACTTTGTACAAGAAAGTTGGCTGTTTCACAGGCGCAACAATC
	VP1-2A	GGGGACAACTTTGTACAAAAAAGTTGGCACCACCTCCGCAGGTGAGTCGG	GGGGACAACTTTGTACAAGAAAGTTGGCCCAGGGTTGGACTCGACGTC
	2A	GGGGACAACTTTGTACAAAAAAGTTGGCCTTTTGAACTTTGACCTGCTC	GGGGACAACTTTGTACAAGAAAGTTGGCCCAGGGTTGGACTCGACGTC
	2B	GGGGACAACTTTGTACAAAAAAGTTGGCCCTTTCTTCTTCTCTGACG	GGGGACAACTTTGTACAAGAAAGTTGGCTGTTTCTCCGCTCTCTCAAG
	2AB	GGGGACAACTTTGTACAAAAAAGTTGGCCTTTTGAACTTTGACCTGCTC	GGGGACAACTTTGTACAAGAAAGTTGGCTGTTTCTCCGCTCTCTCAAG
	2C	GGGGACAACTTTGTACAAAAAAGTTGGCCTCAAAGCACGTGACATC	GGGGACAACTTTGTACAAGAAAGTTGGCTGCTTGAAAATCGGGTGG
	3A	GGGGACAACTTTGTACAAAAAAGTTGGCATCTCAACTCCTTCCCAAAAGG	GGGGACAACTTTGTACAAGAAAGTTGGTTCAGCTTGTGGTTGTTCTTCC
	3B1	GGGGACAACTTTGTACAAAAAAGTTGGCGGACCCTACACCGGTCCACTC	GGGGACAACTTTGTACAAGAAAGTTGGCTCCTGCTGTGGGAGCTTGGC
	3B2	GGGGACAACTTTGTACAAAAAAGTTGGCGGGCCCTACGCTGGTCCGATG	GGGGACAACTTTGTACAAGAAAGTTGGTTCCTTAACGACCGGGGCTTTC
	3B3	GGGGACAACTTTGTACAAAAAAGTTGGCGGACCTTACGAAGGACCGGTG	GGGGACAACTTTGTACAAGAAAGTTGGCTCAGTGACAATCAAGTTC
	3Bt	GGGGACAACTTTGTACAAAAAAGTTGGCGGACCCTACACCGGTCCACTC	GGGGACAACTTTGTACAAGAAAGTTGGCTCAGTGACAATCAAGTTC
	3C	GGGGACAACTTTGTACAAAAAAGTTGGCAGTGGTGCTCCCCCGACTGAC	GGGGACAACTTTGTACAAGAAAGTTGGCTCGTGGTGTGGTTCGGGATCG
	3D	GGGGACAACTTTGTACAAAAAAGTTGGCGGATTGATAGTTGACACCAGAG	GGGGACAACTTTGTACAAGAAAGTTGGTGCGTCACCGCACACGGCGTTCACCC
