# Supplementary material for: Host-Specific Interplay between Foot-and-Mouth Disease Virus 3D Polymerase and the Type-I Interferon Pathway
Source: Viruses. 2023 Mar 1;15(3):666. doi: 10.3390/v15030666 (PMC10054395; doi:10.3390/v15030666)
Supplement: Supplementary file 1 [file viruses-15-00666-s001.zip › Table S2-IFN pathway proteins Genbank references.xlsx]

## Sheet: Sheet1
	Species	Gene	Genbank reference
	Cattle	IKKα	NM_174021.2
		IKKε	NM_001046345
		IRF3	AJ879589
		IRF7	BC151518
		MAVS	NM_001046620
		MDA5	XM_010802053
		NEMO	NM_174354.3
		PKR	BC126646
		RIG-I	XM_580928
		STAT1	BC151378
		STAT2	NM_001205689
		STING	NM_001046357.2
		TBK1	NM_001192755
		TRAF3	NM_001205586.2
		TRIF	NM_001030301.1
		TYK2	XM_005208737.4
	Sheep	IKKα	XM_027960581.1
		IKKε	XM_004013567
		IRF3	XM_012157809
		IRF7	XM_012168607
		MAVS	XM_004014360
		MDA5	XM_012166329
		NEMO	XM_027963329.1
		PKR	KT272868
		RIG-I	XM_004005323
		STAT1	GQ221061
		STAT2	XM_012174751
		STING	XM_004008857.3
		TBK1	XM_015094769
		TRAF3	XM_027957434.1
		TRIF	XM_004023497.4
		TYK2	XM_027969624.1
	Goat	IKKα	XM_018041347.1
		IKKε	XM_018060083.1
		IRF3	XM_013971473.2
		IRF7	XM_018043034.1
		MAVS	XM_018057391.1
		MDA5	XM_018063834.1
		NEMO	XM_005701339.3
		PKR	XM_018055121.1
		RIG-I	XM_005683566.3
		STAT1	XM_018061547.1
		STAT2	XM_018048069.1
		STING	NM_001319278.1
		TBK1	KU182750.1
		TRAF3	XM_005695421.3
		TRIF	XM_013965259.2
		TYK2	XM_018051036.1
	Swine	IKKα	NM_001114279_1
		IKKε	XM_021063307.1
		IRF3	NM_213770_1
		IRF7	NM_001097428.1
		MAVS	NM_001097429_1
		MDA5	NM_001100194_1
		NEMO	NM_001113053.1
		PKR	XM_021085862.1
		RIG-I	NM_213804_2
		STAT1	NM_213769_1
		STAT2	NM_213889.1
		STING	NM_001142838.1
		TBK1	NM_001105292_1
		TRAF3	XM_005666444.3
		TRIF	NM_001315738.2
		TYK2	NM_001114670.1
